# Supplementary material for: Molecular Methods for the Simultaneous Detection of Tomato Fruit Blotch Virus and Identification of Tomato Russet Mite, a New Potential Virus–Vector System Threatening Solanaceous Crops Worldwide
Source: Viruses. 2024 May 18;16(5):806. doi: 10.3390/v16050806 (PMC11126101; doi:10.3390/v16050806)
Supplement: Supplementary file 1 [file viruses-16-00806-s001.zip]

Archive with 1 entries (1 files):
- viruses-3012183-supplementary.pdf
